# Supplementary material for: Hepatitis B surface antigen reduction is associated with hepatitis B core-specific CD8+ T cell quality
Source: Front Immunol. 2023 Oct 18;14:1257113. doi: 10.3389/fimmu.2023.1257113 (PMC10619684; doi:10.3389/fimmu.2023.1257113)
Supplement: Supplementary file 1 [file DataSheet_1.zip]

Archive with 13 entries (13 files):
- Supplementary Figure 1.TIFF
- Supplementary Figure 10.TIFF
- Supplementary Figure 11.TIFF
- Supplementary Figure 2.TIFF
- Supplementary Figure 3.TIFF
- Supplementary Figure 5.TIFF
- Supplementary Figure 6.TIFF
- Supplementary Figure 7.TIFF
- Supplementary Figure 8.TIFF
- Supplementary Figure 9A_B.TIFF
- Supplementary Figure 9C_D.TIFF
- Supplementary Figures 4A_B.TIFF
- Supplementary Figures 4C_D.TIFF
