# Supplementary material for: Hepatitis B surface antigen reduction is associated with hepatitis B core-specific CD8+ T cell quality
Source: Front Immunol. 2023 Oct 18;14:1257113. doi: 10.3389/fimmu.2023.1257113 (PMC10619684; doi:10.3389/fimmu.2023.1257113)
Supplement: Supplementary file 3 [file Table_1.xlsx]

## Sheet: Sheet1
Table S1
Donor	Donor.Type	Age	Sex	Genotype	Treatment	HBV.DNA	HBsAg	ALT	HBeAg	scRNAseq data
CHBN001	CHB	71	M	C	TAF	0.5	580	19	nega	available
CHBN002	CHB	65	M	C	TDF	0	127.569	26	nega	available
CHBN003	CHB	62	M	C	FAT	0	21.755	48	nega	available
CHBN004	CHB	73	F	C	ETV	0	246	28	nega	available
CHBN005	CHB	90	M	n/a	LAM	0.832509	33.48	25	n/a	available
CHBN006	CHB	51	M	C	TAF	0	1172.49	14	nega	available
CHBN007	CHB	48	M	C	TAF	0	183	11	nega
CHBN008	CHB	69	M	C	ETV	0	121.085	19	nega
CHBN009	CHB	74	F	C	ETV	0.5	535	17	nega
CHBN010	CHB	50	F	C	TAF	2.9	10001	15	posi
CHBN011	CHB	65	M	C	ETV	0.5	1059	31	nega
CHBN012	CHB	62	M	n/a	ETV/TAF	0	1095	15	nega
CHBN013	CHB	50	M	C	ETV	0	927	13	posi
CHBN014	CHB	56	M	n/a	ETV	0	89.89	21	n/a
CHBN015	CHB	58	M	n/a	ETV+TAF	0	63.67	31	nega
CHBN016	CHB	41	M	B	TAF	0	1022	25	nega
CHBN017	CHB	43	F	C	TAF	0	2299.34	9	nega
CHBN018	CHB	39	M	C	ETV	0	3500	21	nega
CHBN019	CHB	73	M	n/a	TAF	0	725.68	13.2	nega
CHBN020	CHB	51	M	C	ETV	0	493	13	n/a
CHBN021	CHB	65	F	C	ETV	0	356.53	14	nega
CHBN022	CHB	73	F	C	TAF	0	737.57	11	nega
CHBN023	CHB	52	M	C	ETV	0	169.2	25	n/a
CHBN024	CHB	51	M	C	ETV	0	493.8	20	posi
CHBN025	CHB	53	F	C	ETV	0	1569.4	12	nega
CHBN026	CHB	73	M	C	TAF	0	1494.8	21	n/a
