# Supplementary material for: Hepatitis B surface antigen reduction is associated with hepatitis B core-specific CD8+ T cell quality
Source: Front Immunol. 2023 Oct 18;14:1257113. doi: 10.3389/fimmu.2023.1257113 (PMC10619684; doi:10.3389/fimmu.2023.1257113)
Supplement: Supplementary file 4 [file Table_2.xlsx]

## Sheet: X_expanded
Table S2
Peptide	SeqOrder_PG	Protein	Genotype	Sequence
1	1	Core	A2	MDIDPYKEFGATVEL
2	2	Core	A2	KEFGATVELLSFLPS
3	3	Core	A2	VELLSFLPSDFFPSV
4	4	Core	A2	LPSDFFPSVRDLLDT
5	5	Core	A2	PSVRDLLDTASALYR
6	6	Core	A2	LDTASALYREALESP
7	7	Core	A2	LYREALESPEHCSPH
8	8	Core	A2	ESPEHCSPHHTALRQ
9	9	Core	A2	SPHHTALRQAILCWG
10	10	Core	A2	LRQAILCWGELMTLA
11	11	Core	A2	CWGELMTLATWVGNN
12	12	Core	A2	TLATWVGNNLEDPAS
13	13	Core	A2	GNNLEDPASRDLVVN
14	14	Core	A2	PASRDLVVNYVNTNM
15	15	Core	A2	VVNYVNTNMGLKIRQ
16	16	Core	A2	TNMGLKIRQLLWFHI
17	17	Core	A2	IRQLLWFHISCLTFG
18	18	Core	A2	FHISCLTFGRETVLE
19	19	Core	A2	TFGRETVLEYLVSFG
20	20	Core	A2	VLEYLVSFGVWIRTP
21	21	Core	A2	SFGVWIRTPPAYRPP
22	22	Core	A2	RTPPAYRPPNAPILS
23	23	Core	A2	RPPNAPILSTLPETT
24	24	Core	A2	ILSTLPETTVVRRRD
25	25	Core	A2	ETTVVRRRDRGRSPR
26	26	Core	A2	RRDRGRSPRRRTPSP
27	27	Core	A2	SPRRRTPSPRRRRSQ
28	28	Core	A2	PSPRRRRSQSPRRRR
29	29	Core	A2	RSQSPRRRRSQSRES
30	30	Core	A2	RRRSQSRESQC
31	1	Pol	A2	MPLSYQHFRKLLLLD
32	2	Pol	A2	HFRKLLLLDDGTEAG
33	3	Pol	A2	LLDDGTEAGPLEEEL
34	4	Pol	A2	EAGPLEEELPRLADA
35	5	Pol	A2	EELPRLADADLNRRV
36	6	Pol	A2	ADADLNRRVAEDLNL
37	7	Pol	A2	RRVAEDLNLGNLNVS
38	8	Pol	A2	LNLGNLNVSIPWTHK
39	9	Pol	A2	NVSIPWTHKVGNFTG
40	10	Pol	A2	THKVGNFTGLYSSTV
41	11	Pol	A2	FTGLYSSTVPIFNPE
42	12	Pol	A2	STVPIFNPEWQTPSF
43	13	Pol	A2	NPEWQTPSFPKIHLQ
44	14	Pol	A2	PSFPKIHLQEDIINR
45	15	Pol	A2	HLQEDIINRCQQFVG
46	16	Pol	A2	INRCQQFVGPLTVNE
47	17	Pol	A2	FVGPLTVNEKRRLKL
48	18	Pol	A2	VNEKRRLKLIMPARF
49	19	Pol	A2	LKLIMPARFYPTHTK
50	20	Pol	A2	ARFYPTHTKYLPLDK
51	21	Pol	A2	HTKYLPLDKGIKPYY
52	22	Pol	A2	LDKGIKPYYPDQVVN
53	23	Pol	A2	PYYPDQVVNHYFQTR
54	24	Pol	A2	VVNHYFQTRHYLHTL
55	25	Pol	A2	QTRHYLHTLWKAGIL
56	26	Pol	A2	HTLWKAGILYKRETT
57	27	Pol	A2	GILYKRETTRSASFC
58	28	Pol	A2	ETTRSASFCGSPYSW
59	29	Pol	A2	SFCGSPYSWEQELQH
60	30	Pol	A2	YSWEQELQHGRLVIK
61	31	Pol	A2	LQHGRLVIKTSQRHG
62	32	Pol	A2	VIKTSQRHGDESFCS
63	33	Pol	A2	RHGDESFCSQPSGIL
64	34	Pol	A2	FCSQPSGILSRSSVG
65	35	Pol	A2	GILSRSSVGPCIRSQ
66	36	Pol	A2	SVGPCIRSQLKQSRL
67	37	Pol	A2	RSQLKQSRLGLQPHQ
68	38	Pol	A2	SRLGLQPHQGPLASS
69	39	Pol	A2	PHQGPLASSQPGRSG
70	40	Pol	A2	ASSQPGRSGSIRARA
71	41	Pol	A2	RSGSIRARAHPSTRR
72	42	Pol	A2	ARAHPSTRRYFGVEP
73	43	Pol	A2	TRRYFGVEPSGSGHI
74	44	Pol	A2	VEPSGSGHIDHSVNN
75	45	Pol	A2	GHIDHSVNNSSSCLH
76	46	Pol	A2	VNNSSSCLHQSAVRK
77	47	Pol	A2	CLHQSAVRKAAYSHL
78	48	Pol	A2	VRKAAYSHLSTSKRQ
79	49	Pol	A2	SHLSTSKRQSSSGHA
80	50	Pol	A2	KRQSSSGHAVEFHCL
81	51	Pol	A2	GHAVEFHCLPPSSAG
82	52	Pol	A2	HCLPPSSAGSQSQGS
83	53	Pol	A2	SAGSQSQGSVFSCWW
84	54	Pol	A2	QGSVFSCWWLQFRNS
85	55	Pol	A2	CWWLQFRNSKPCSEY
86	56	Pol	A2	RNSKPCSEYCLSHLV
87	57	Pol	A2	SEYCLSHLVNLREDW
88	58	Pol	A2	HLVNLREDWGPCDEH
89	59	Pol	A2	EDWGPCDEHGEHHIR
90	60	Pol	A2	DEHGEHHIRIPRTPA
91	61	Pol	A2	HIRIPRTPARVTGGV
92	62	Pol	A2	TPARVTGGVFLVDKN
93	63	Pol	A2	GGVFLVDKNPHNTAE
94	64	Pol	A2	DKNPHNTAESRLVVD
95	65	Pol	A2	TAESRLVVDFSQFSR
96	66	Pol	A2	VVDFSQFSRGITRVS
97	67	Pol	A2	FSRGITRVSWPKFAV
98	68	Pol	A2	RVSWPKFAVPNLQSL
99	69	Pol	A2	FAVPNLQSLTNLLSS
100	70	Pol	A2	QSLTNLLSSNLSWLS
101	71	Pol	A2	LSSNLSWLSLDVSAA
102	72	Pol	A2	WLSLDVSAAFYHIPL
103	73	Pol	A2	SAAFYHIPLHPAAMP
104	74	Pol	A2	IPLHPAAMPHLLIGS
105	75	Pol	A2	AMPHLLIGSSGLSRY
106	76	Pol	A2	IGSSGLSRYVARLSS
107	77	Pol	A2	SRYVARLSSNSRINN
108	78	Pol	A2	LSSNSRINNNQYGTM
109	79	Pol	A2	INNNQYGTMQNLHDS
110	80	Pol	A2	GTMQNLHDSCSRQLY
111	81	Pol	A2	HDSCSRQLYVSLMLL
112	82	Pol	A2	QLYVSLMLLYKTYGW
113	83	Pol	A2	MLLYKTYGWKLHLYS
114	84	Pol	A2	YGWKLHLYSHPIVLG
115	85	Pol	A2	LYSHPIVLGFRKIPM
116	86	Pol	A2	VLGFRKIPMGVGLSP
117	87	Pol	A2	IPMGVGLSPFLLAQF
118	88	Pol	A2	LSPFLLAQFTSAICS
119	89	Pol	A2	AQFTSAICSVVRRAF
120	90	Pol	A2	ICSVVRRAFPHCLAF
121	91	Pol	A2	RAFPHCLAFSYMDDV
122	92	Pol	A2	LAFSYMDDVVLGAKS
123	93	Pol	A2	DDVVLGAKSVQHRES
124	94	Pol	A2	AKSVQHRESLYTAVT
125	95	Pol	A2	RESLYTAVTNFLLSL
126	96	Pol	A2	AVTNFLLSLGIHLNP
127	97	Pol	A2	LSLGIHLNPNKTKRW
128	98	Pol	A2	LNPNKTKRWGYSLNF
129	99	Pol	A2	KRWGYSLNFMGYIIG
130	100	Pol	A2	LNFMGYIIGSWGTLP
131	101	Pol	A2	IIGSWGTLPQDHIVQ
132	102	Pol	A2	TLPQDHIVQKIKHCF
133	103	Pol	A2	IVQKIKHCFRKLPVN
134	104	Pol	A2	HCFRKLPVNRPIDWK
135	105	Pol	A2	PVNRPIDWKVCQRIV
136	106	Pol	A2	DWKVCQRIVGLLGFA
137	107	Pol	A2	RIVGLLGFAAPFTQC
138	108	Pol	A2	GFAAPFTQCGYPALM
139	109	Pol	A2	TQCGYPALMPLYACI
140	110	Pol	A2	ALMPLYACIQAKQAF
141	111	Pol	A2	ACIQAKQAFTFSPTY
142	112	Pol	A2	QAFTFSPTYKAFLSK
143	113	Pol	A2	PTYKAFLSKQYMNLY
144	114	Pol	A2	LSKQYMNLYPVARQR
145	115	Pol	A2	NLYPVARQRPGLCQV
146	116	Pol	A2	RQRPGLCQVFADATP
147	117	Pol	A2	CQVFADATPTGWGLA
148	118	Pol	A2	ATPTGWGLAIGHQRM
149	119	Pol	A2	GLAIGHQRMRGTFVA
150	120	Pol	A2	QRMRGTFVAPLPIHT
151	121	Pol	A2	FVAPLPIHTAELLAA
152	122	Pol	A2	IHTAELLAACFARSR
153	123	Pol	A2	LAACFARSRSGAKLI
154	124	Pol	A2	RSRSGAKLIGTDNSV
155	125	Pol	A2	KLIGTDNSVVLSRKY
156	126	Pol	A2	NSVVLSRKYTSFPWL
157	127	Pol	A2	RKYTSFPWLLGCTAN
158	128	Pol	A2	PWLLGCTANWILRGT
159	129	Pol	A2	TANWILRGTSFVYVP
160	130	Pol	A2	RGTSFVYVPSALNPA
161	131	Pol	A2	YVPSALNPADDPSRG
162	132	Pol	A2	NPADDPSRGRLGLSR
163	133	Pol	A2	SRGRLGLSRPLLRLP
164	134	Pol	A2	LSRPLLRLPFQPTTG
165	135	Pol	A2	RLPFQPTTGRTSLYA
166	136	Pol	A2	TTGRTSLYAVSPSVP
167	137	Pol	A2	LYAVSPSVPSHLPVR
168	138	Pol	A2	SVPSHLPVRVHFASP
169	139	Pol	A2	PVRVHFASPLHVAWR
170	140	Pol	A2	ASPLHVAWRPP
171	1	S	A2	MGGWSSKPRKGMGTN
172	2	S	A2	KPRKGMGTNLSVPNP
173	3	S	A2	GTNLSVPNPLGFFPD
174	4	S	A2	PNPLGFFPDHQLDPA
175	5	S	A2	FPDHQLDPAFGANSN
176	6	S	A2	DPAFGANSNNPDWDF
177	7	S	A2	NSNNPDWDFNPIKDH
178	8	S	A2	WDFNPIKDHWPAANQ
179	9	S	A2	KDHWPAANQVGVGAF
180	10	S	A2	ANQVGVGAFGPGLTP
181	11	S	A2	GAFGPGLTPPHGGIL
182	12	S	A2	LTPPHGGILGWSPQA
183	13	S	A2	GILGWSPQAQGILTT
184	14	S	A2	PQAQGILTTVSTIPP
185	15	S	A2	LTTVSTIPPPASTNR
186	16	S	A2	IPPPASTNRQSGRQP
187	17	S	A2	TNRQSGRQPTPISPP
188	18	S	A2	RQPTPISPPLRDSHP
189	19	S	A2	SPPLRDSHPQAMQWN
190	20	S	A2	SHPQAMQWNSTAFHQ
191	21	S	A2	QWNSTAFHQALQDPR
192	22	S	A2	FHQALQDPRVRGLYF
193	23	S	A2	DPRVRGLYFPAGGSS
194	24	S	A2	LYFPAGGSSSGTVNP
195	25	S	A2	GSSSGTVNPAPNIAS
196	26	S	A2	VNPAPNIASHISSIS
197	27	S	A2	IASHISSISARTGDP
198	28	S	A2	SISARTGDPVTNMEN
199	29	S	A2	GDPVTNMENITSGFL
200	30	S	A2	MENITSGFLGPLLVL
201	31	S	A2	GFLGPLLVLQAGFFL
202	32	S	A2	LVLQAGFFLLTRILT
203	33	S	A2	FFLLTRILTIPQSLD
204	34	S	A2	ILTIPQSLDSWWTSL
205	35	S	A2	SLDSWWTSLNFLGGS
206	36	S	A2	TSLNFLGGSPVCLGQ
207	37	S	A2	GGSPVCLGQNSQSPT
208	38	S	A2	LGQNSQSPTSNHSPT
209	39	S	A2	SPTSNHSPTSCPPIC
210	40	S	A2	SPTSCPPICPGYRWM
211	41	S	A2	PICPGYRWMCLRRFI
212	42	S	A2	RWMCLRRFIIFLFIL
213	43	S	A2	RFIIFLFILLLCLIF
214	44	S	A2	FILLLCLIFLLVLLD
215	45	S	A2	LIFLLVLLDYQGMLP
216	46	S	A2	LLDYQGMLPVCPLIP
217	47	S	A2	MLPVCPLIPGSTTTS
218	48	S	A2	LIPGSTTTSTGPCKT
219	49	S	A2	TTSTGPCKTCTTPAQ
220	50	S	A2	CKTCTTPAQGNSMFP
221	51	S	A2	PAQGNSMFPSCCCTK
222	52	S	A2	MFPSCCCTKPTDGNC
223	53	S	A2	CTKPTDGNCTCIPIP
224	54	S	A2	GNCTCIPIPSSWAFA
225	55	S	A2	PIPSSWAFAKYLWEW
226	56	S	A2	AFAKYLWEWASVRFS
227	57	S	A2	WEWASVRFSWLSLLV
228	58	S	A2	RFSWLSLLVPFVQWF
229	59	S	A2	LLVPFVQWFVGLSPT
230	60	S	A2	QWFVGLSPTVWLSAI
231	61	S	A2	SPTVWLSAIWMMWYW
232	62	S	A2	SAIWMMWYWGPSLYS
233	63	S	A2	WYWGPSLYSIVSPFI
234	64	S	A2	LYSIVSPFIPLLPIF
235	65	S	A2	PFIPLLPIFFCLWVY
236	66	S	A2	PIFFCLWVYI
237	1	Core	B2	MDIDPYKEFGASVEL
238	2	Core	B2	KEFGASVELLSFLPS
239	2	Core	B2	KEFGASVELLSFLPH
240	3	Core	B2	VELLSFLPSDFFPSI
241	3	Core	B2	VELLSFLPHDFFPSI
242	4	Core	B2	LPSDFFPSIRDLLDT
243	4	Core	B2	LPHDFFPSIRDLLDT
244	5	Core	B2	PSIRDLLDTASALYR
245	6	Core	B2	LDTASALYREALESP
246	7	Core	B2	LYREALESPEHCSPH
247	8	Core	B2	ESPEHCSPHHTALRQ
248	9	Core	B2	SPHHTALRQAILCWG
249	10	Core	B2	LRQAILCWGELMNLA
250	11	Core	B2	CWGELMNLATWVGSN
251	12	Core	B2	NLATWVGSNLEDPAS
252	13	Core	B2	GSNLEDPASRELVVS
253	14	Core	B2	PASRELVVSYVNVNM
254	15	Core	B2	VVSYVNVNMGIKIRQ
255	15	Core	B2	VVSYVNVNMGLKIRQ
256	16	Core	B2	VNMGIKIRQLLWFHI
257	16	Core	B2	VNMGLKIRQLLWFHI
258	17	Core	B2	IRQLLWFHISCLTFG
259	18	Core	B2	FHISCLTFGRETVLE
260	18	Core	B2	FHISCLTFGRDTVLE
261	19	Core	B2	TFGRETVLEYLVSFG
262	19	Core	B2	TFGRDTVLEYLVSFG
263	20	Core	B2	VLEYLVSFGVWIRTP
264	21	Core	B2	SFGVWIRTPPAYRPP
265	21	Core	B2	SFGVWIRTPPAYRPA
266	21	Core	B2	SFGVWIRTPPAYRPS
267	22	Core	B2	RTPPAYRPPNAPILS
268	22	Core	B2	RTPPAYRPANAPILS
269	22	Core	B2	RTPPAYRPSNAPILS
270	23	Core	B2	RPPNAPILSTLPETT
271	23	Core	B2	RPANAPILSTLPETT
272	23	Core	B2	RPSNAPILSTLPETT
273	24	Core	B2	ILSTLPETTVVRRRG
274	25	Core	B2	ETTVVRRRGRSPRRR
275	26	Core	B2	RRGRSPRRRTPSPRR
276	27	Core	B2	RRRTPSPRRRRSQSP
277	28	Core	B2	PRRRRSQSPRRRRSQ
278	29	Core	B2	QSPRRRRSQSRESQC
279	30	Core	B2	RSQSRESQC
280	1	Pol	B2	MPLSYQHFRKLLLLD
281	2	Pol	B2	HFRKLLLLDEEAGPL
282	3	Pol	B2	LLDEEAGPLEEELPR
283	4	Pol	B2	GPLEEELPRLADEGL
284	5	Pol	B2	LPRLADEGLNRRVAE
285	6	Pol	B2	EGLNRRVAEDLNLGN
286	7	Pol	B2	VAEDLNLGNLNVSIP
287	8	Pol	B2	LGNLNVSIPWTHKVG
288	9	Pol	B2	SIPWTHKVGNFTGLY
289	10	Pol	B2	KVGNFTGLYSSTVPC
290	11	Pol	B2	GLYSSTVPCFNPKWQ
291	11	Pol	B2	GLYSSTVPCFNPNWQ
292	12	Pol	B2	VPCFNPKWQTPSFPD
293	12	Pol	B2	VPCFNPNWQTPSFPD
294	13	Pol	B2	KWQTPSFPDIHLQED
295	13	Pol	B2	NWQTPSFPDIHLQED
296	14	Pol	B2	FPDIHLQEDIVDRCK
297	15	Pol	B2	QEDIVDRCKQFVGPL
298	16	Pol	B2	RCKQFVGPLTVNENR
299	17	Pol	B2	GPLTVNENRRLKLIM
300	18	Pol	B2	ENRRLKLIMPARFYP
301	19	Pol	B2	LIMPARFYPNVTKYL
302	20	Pol	B2	FYPNVTKYLPLDKGI
303	21	Pol	B2	KYLPLDKGIKPYYPE
304	22	Pol	B2	KGIKPYYPEHVVNHY
305	23	Pol	B2	YPEHVVNHYFQTRHY
306	24	Pol	B2	NHYFQTRHYLHTLWK
307	25	Pol	B2	RHYLHTLWKAGILYK
308	26	Pol	B2	LWKAGILYKRESTRS
309	27	Pol	B2	LYKRESTRSASFCGS
310	28	Pol	B2	TRSASFCGSPYSWEQ
311	29	Pol	B2	CGSPYSWEQDLQHGR
312	30	Pol	B2	WEQDLQHGRLVFQTS
313	31	Pol	B2	HGRLVFQTSKRHGDK
314	32	Pol	B2	QTSKRHGDKSFCPQS
315	33	Pol	B2	GDKSFCPQSPGILPR
316	34	Pol	B2	PQSPGILPRSSVGPC
317	35	Pol	B2	LPRSSVGPCIQSQLR
318	36	Pol	B2	GPCIQSQLRKSRLGP
319	37	Pol	B2	QLRKSRLGPQPAQGQ
320	38	Pol	B2	LGPQPAQGQLAGRQQ
321	39	Pol	B2	QGQLAGRQQGGSGSI
322	40	Pol	B2	RQQGGSGSIRARVHP
323	41	Pol	B2	GSIRARVHPSPWGTV
324	42	Pol	B2	VHPSPWGTVGVEPSG
325	43	Pol	B2	GTVGVEPSGSGHTHN
326	44	Pol	B2	PSGSGHTHNCASSSS
327	45	Pol	B2	THNCASSSSSCLHQS
328	46	Pol	B2	SSSSCLHQSAVRKAA
329	47	Pol	B2	HQSAVRKAAYSLIST
330	48	Pol	B2	KAAYSLISTSKGHSS
331	49	Pol	B2	ISTSKGHSSSGHAVE
332	50	Pol	B2	HSSSGHAVELHHFPP
333	51	Pol	B2	AVELHHFPPNSSRSQ
334	52	Pol	B2	FPPNSSRSQSQGPVL
335	53	Pol	B2	RSQSQGPVLSCWWLQ
336	54	Pol	B2	PVLSCWWLQFRNSEP
337	55	Pol	B2	WLQFRNSEPCSDYCL
338	56	Pol	B2	SEPCSDYCLCHIVNL
339	57	Pol	B2	YCLCHIVNLIEDWGP
340	58	Pol	B2	VNLIEDWGPCTEHGE
341	59	Pol	B2	WGPCTEHGEHRIRTP
342	60	Pol	B2	HGEHRIRTPRTPARV
343	61	Pol	B2	RTPRTPARVTGGVFL
344	62	Pol	B2	ARVTGGVFLVDKNPH
345	63	Pol	B2	VFLVDKNPHNTTESR
346	64	Pol	B2	NPHNTTESRLVVDFS
347	65	Pol	B2	ESRLVVDFSQFSRGK
348	65	Pol	B2	ESRLVVDFSQFSRGN
349	66	Pol	B2	DFSQFSRGKTRVSWP
350	66	Pol	B2	DFSQFSRGNTRVSWP
351	67	Pol	B2	RGKTRVSWPKFAVPN
352	67	Pol	B2	RGNTRVSWPKFAVPN
353	68	Pol	B2	SWPKFAVPNLQSLTN
354	69	Pol	B2	VPNLQSLTNLLSSNL
355	70	Pol	B2	LTNLLSSNLSWLSLD
356	71	Pol	B2	SNLSWLSLDVSAAFY
357	72	Pol	B2	SLDVSAAFYHLPLHP
358	73	Pol	B2	AFYHLPLHPAAMPHL
359	74	Pol	B2	LHPAAMPHLLVGSSG
360	75	Pol	B2	PHLLVGSSGLSRYVA
361	76	Pol	B2	SSGLSRYVARLSSDS
362	76	Pol	B2	SSGLSRYVARLSSNS
363	77	Pol	B2	SDSRIINNQHRTMQN
364	77	Pol	B2	SNSRIINNQHRTMQN
365	78	Pol	B2	NNQHRTMQNLHDSCS
366	79	Pol	B2	MQNLHDSCSRNLYVS
367	80	Pol	B2	SCSRNLYVSLMLLYK
368	81	Pol	B2	YVSLMLLYKTYGRKL
369	82	Pol	B2	LYKTYGRKLHLYSHP
370	83	Pol	B2	RKLHLYSHPIILGFR
371	84	Pol	B2	SHPIILGFRKIPMGV
372	85	Pol	B2	GFRKIPMGVGLSPFL
373	86	Pol	B2	MGVGLSPFLLAQFTS
374	87	Pol	B2	PFLLAQFTSAICSVV
375	88	Pol	B2	FTSAICSVVRRAFPH
376	89	Pol	B2	SVVRRAFPHCLAFSY
377	90	Pol	B2	FPHCLAFSYMDDVVL
378	91	Pol	B2	FSYMDDVVLGAKSVQ
379	92	Pol	B2	VVLGAKSVQHLESLY
380	93	Pol	B2	SVQHLESLYAAVTNF
381	94	Pol	B2	SLYAAVTNFLLSLGI
382	95	Pol	B2	TNFLLSLGIHLNPHK
383	96	Pol	B2	LGIHLNPHKTKRWGY
384	97	Pol	B2	PHKTKRWGYSLNFMG
385	98	Pol	B2	WGYSLNFMGYVIGSW
386	98	Pol	B2	WGYSLNFMGYVIGCW
387	99	Pol	B2	FMGYVIGSWGTLPQE
388	99	Pol	B2	FMGYVIGCWGTLPQE
389	100	Pol	B2	GSWGTLPQEHIVQKI
390	100	Pol	B2	GCWGTLPQEHIVQKI
391	101	Pol	B2	PQEHIVQKIKMCFRK
392	102	Pol	B2	QKIKMCFRKLPVNRP
393	103	Pol	B2	FRKLPVNRPIDWKVC
394	104	Pol	B2	NRPIDWKVCQRIVGL
395	105	Pol	B2	KVCQRIVGLLGFAAP
396	106	Pol	B2	VGLLGFAAPFTQCGY
397	107	Pol	B2	AAPFTQCGYPALMPL
398	108	Pol	B2	CGYPALMPLYACIQA
399	109	Pol	B2	MPLYACIQAKQAFTF
400	110	Pol	B2	IQAKQAFTFSPTYKA
401	111	Pol	B2	FTFSPTYKAFLSKQY
402	112	Pol	B2	YKAFLSKQYLNLYPV
403	113	Pol	B2	KQYLNLYPVARQRSG
404	114	Pol	B2	YPVARQRSGLCQVFA
405	115	Pol	B2	RSGLCQVFADATPTG
406	116	Pol	B2	VFADATPTGWGLAIG
407	117	Pol	B2	PTGWGLAIGHQRMRG
408	118	Pol	B2	AIGHQRMRGTFVSPL
409	119	Pol	B2	MRGTFVSPLPIHTAE
410	120	Pol	B2	SPLPIHTAELLAACF
411	121	Pol	B2	TAELLAACFARSRSG
412	122	Pol	B2	ACFARSRSGAKLIGT
413	123	Pol	B2	RSGAKLIGTDNSVVL
414	124	Pol	B2	IGTDNSVVLSRKYTS
415	125	Pol	B2	VVLSRKYTSFPWLLG
416	126	Pol	B2	YTSFPWLLGCAANWI
417	127	Pol	B2	LLGCAANWILRGTSF
418	128	Pol	B2	NWILRGTSFVYVPSA
419	129	Pol	B2	TSFVYVPSALNPADD
420	130	Pol	B2	PSALNPADDPSRGRL
421	131	Pol	B2	ADDPSRGRLGLYRPL
422	132	Pol	B2	GRLGLYRPLLRLLYR
423	133	Pol	B2	RPLLRLLYRPTTGRT
424	134	Pol	B2	LYRPTTGRTSLYADS
425	135	Pol	B2	GRTSLYADSPSVPSH
426	136	Pol	B2	ADSPSVPSHLPDRVH
427	137	Pol	B2	PSHLPDRVHFASPLH
428	138	Pol	B2	RVHFASPLHVAWRPP
429	139	Pol	B2	PLHVAWRPP
430	1	S	B2	MGGWSSKPRKGMGTN
431	2	S	B2	KPRKGMGTNLSVPNP
432	3	S	B2	GTNLSVPNPLGFFPD
433	4	S	B2	PNPLGFFPDHQLDPA
434	5	S	B2	FPDHQLDPAFKANSE
435	6	S	B2	DPAFKANSENPDWDL
436	7	S	B2	NSENPDWDLNPHKDN
437	8	S	B2	WDLNPHKDNWPDANK
438	9	S	B2	KDNWPDANKVGVGAF
439	10	S	B2	ANKVGVGAFGPGFTP
440	11	S	B2	GAFGPGFTPPHGGLL
441	12	S	B2	FTPPHGGLLGWSPQA
442	13	S	B2	GLLGWSPQAQGLLTT
443	14	S	B2	PQAQGLLTTVPAAPP
444	15	S	B2	LTTVPAAPPPASTNR
445	16	S	B2	APPPASTNRQSGRQP
446	17	S	B2	TNRQSGRQPTPLSPP
447	18	S	B2	RQPTPLSPPLRDTHP
448	19	S	B2	SPPLRDTHPQAMQWN
449	20	S	B2	THPQAMQWNSTTFHQ
450	21	S	B2	QWNSTTFHQTLQDPR
451	22	S	B2	FHQTLQDPRVRALYF
452	23	S	B2	DPRVRALYFPAGGSS
453	24	S	B2	LYFPAGGSSSGTVSP
454	25	S	B2	GSSSGTVSPAQNTVS
455	26	S	B2	VSPAQNTVSAISSIL
456	27	S	B2	TVSAISSILSKTGDP
457	28	S	B2	SILSKTGDPVPNMEN
458	29	S	B2	GDPVPNMENIASGLL
459	30	S	B2	MENIASGLLGPLLVL
460	31	S	B2	GLLGPLLVLQAGFFL
461	32	S	B2	LVLQAGFFLLTKILT
462	33	S	B2	FFLLTKILTIPQSLD
463	34	S	B2	ILTIPQSLDSWWTSL
464	35	S	B2	SLDSWWTSLNFLGGT
465	36	S	B2	TSLNFLGGTPVCLGQ
466	37	S	B2	GGTPVCLGQNSQSQI
467	38	S	B2	LGQNSQSQISSHSPT
468	39	S	B2	SQISSHSPTCCPPIC
469	40	S	B2	SPTCCPPICPGYRWM
470	41	S	B2	PICPGYRWMCLRRFI
471	42	S	B2	RWMCLRRFIIFLCIL
472	43	S	B2	RFIIFLCILLLCLIF
473	44	S	B2	CILLLCLIFLLVLLD
474	45	S	B2	LIFLLVLLDYQGMLP
475	46	S	B2	LLDYQGMLPVCPLIP
476	47	S	B2	MLPVCPLIPGSSTTS
477	48	S	B2	LIPGSSTTSTGPCKT
478	49	S	B2	TTSTGPCKTCTTPAQ
479	50	S	B2	CKTCTTPAQGTSMFP
480	51	S	B2	PAQGTSMFPSCCCTK
481	52	S	B2	MFPSCCCTKPTDGNC
482	53	S	B2	CTKPTDGNCTCIPIP
483	54	S	B2	GNCTCIPIPSSWAFA
484	55	S	B2	PIPSSWAFAKYLWEW
485	56	S	B2	AFAKYLWEWASVRFS
486	57	S	B2	WEWASVRFSWLSLLV
487	58	S	B2	RFSWLSLLVPFVQWF
488	59	S	B2	LLVPFVQWFVGLSPT
489	60	S	B2	QWFVGLSPTVWLSVI
490	61	S	B2	SPTVWLSVIWMMWFW
491	62	S	B2	SVIWMMWFWGPSLYN
492	63	S	B2	WFWGPSLYNILSPFM
493	64	S	B2	LYNILSPFMPLLPIF
494	65	S	B2	PFMPLLPIFFCLWVY
495	66	S	B2	PIFFCLWVYI
496	1	Core	C2	MDIDPYKEFGASVEL
497	2	Core	C2	KEFGASVELLSFLPS
498	3	Core	C2	VELLSFLPSDFFPSI
499	4	Core	C2	LPSDFFPSIRDLLDT
500	5	Core	C2	PSIRDLLDTASALYR
501	6	Core	C2	LDTASALYREALESP
502	7	Core	C2	LYREALESPEHCSPH
503	8	Core	C2	ESPEHCSPHHTALRQ
504	9	Core	C2	SPHHTALRQAILCWG
505	10	Core	C2	LRQAILCWGELMNLA
506	11	Core	C2	CWGELMNLATWVGSN
507	12	Core	C2	NLATWVGSNLEDPAS
508	13	Core	C2	GSNLEDPASRELVVS
509	14	Core	C2	PASRELVVSYVNVNM
510	15	Core	C2	VVSYVNVNMGLKIRQ
511	16	Core	C2	VNMGLKIRQLLWFHI
512	17	Core	C2	IRQLLWFHISCLTFG
513	18	Core	C2	FHISCLTFGRETVLE
514	19	Core	C2	TFGRETVLEYLVSFG
515	20	Core	C2	VLEYLVSFGVWIRTP
516	21	Core	C2	SFGVWIRTPPAYRPP
517	22	Core	C2	RTPPAYRPPNAPILS
518	23	Core	C2	RPPNAPILSTLPETT
519	24	Core	C2	ILSTLPETTVVRRRG
520	25	Core	C2	ETTVVRRRGRSPRRR
521	26	Core	C2	RRGRSPRRRTPSPRR
522	27	Core	C2	RRRTPSPRRRRSQSP
523	28	Core	C2	PRRRRSQSPRRRRSQ
524	29	Core	C2	QSPRRRRSQSRESQC
525	30	Core	C2	RSQSRESQC
526	1	Pol	C2	MPLSYQHFRKLLLLD
527	2	Pol	C2	HFRKLLLLDDEAGPL
528	3	Pol	C2	LLDDEAGPLEEELPR
529	4	Pol	C2	GPLEEELPRLADEGL
530	5	Pol	C2	LPRLADEGLNRRVAE
531	6	Pol	C2	EGLNRRVAEDLNLGN
532	7	Pol	C2	VAEDLNLGNLNVSIP
533	8	Pol	C2	LGNLNVSIPWTHKVG
534	9	Pol	C2	SIPWTHKVGNFTGLY
535	10	Pol	C2	KVGNFTGLYSSTVPV
536	11	Pol	C2	GLYSSTVPVFNPEWQ
537	12	Pol	C2	VPVFNPEWQTPSFPN
538	13	Pol	C2	EWQTPSFPNIHLQED
539	14	Pol	C2	FPNIHLQEDIINRCQ
540	15	Pol	C2	QEDIINRCQQYVGPL
541	16	Pol	C2	RCQQYVGPLTVNEKR
542	17	Pol	C2	GPLTVNEKRRLKLIM
543	18	Pol	C2	EKRRLKLIMPARFYP
544	19	Pol	C2	LIMPARFYPNLTKYL
545	20	Pol	C2	FYPNLTKYLPLDKGI
546	21	Pol	C2	KYLPLDKGIKPYYPE
547	22	Pol	C2	KGIKPYYPEHAVNHY
548	23	Pol	C2	YPEHAVNHYFKTRHY
549	24	Pol	C2	NHYFKTRHYLHTLWK
550	25	Pol	C2	RHYLHTLWKAGILYK
551	26	Pol	C2	LWKAGILYKRETTRS
552	27	Pol	C2	LYKRETTRSASFCGS
553	28	Pol	C2	TRSASFCGSPYSWEQ
554	29	Pol	C2	CGSPYSWEQELQHGR
555	30	Pol	C2	WEQELQHGRLVFQTS
556	31	Pol	C2	HGRLVFQTSTRHGDE
557	32	Pol	C2	QTSTRHGDESFCSQS
558	33	Pol	C2	GDESFCSQSSGILSR
559	34	Pol	C2	SQSSGILSRSPVGPC
560	35	Pol	C2	LSRSPVGPCVRSQLK
561	36	Pol	C2	GPCVRSQLKQSRLGL
562	37	Pol	C2	QLKQSRLGLQPQQGS
563	38	Pol	C2	LGLQPQQGSLARGKS
564	39	Pol	C2	QGSLARGKSGRSGSI
565	40	Pol	C2	GKSGRSGSIRARVHP
566	41	Pol	C2	GSIRARVHPTTRRSF
567	42	Pol	C2	VHPTTRRSFGVEPSG
568	43	Pol	C2	RSFGVEPSGSGHIDN
569	44	Pol	C2	PSGSGHIDNSASSTS
570	45	Pol	C2	IDNSASSTSSCLHQS
571	46	Pol	C2	STSSCLHQSAVRKTA
572	47	Pol	C2	HQSAVRKTAYSHLST
573	48	Pol	C2	KTAYSHLSTSKRQSS
574	49	Pol	C2	LSTSKRQSSSGHAVE
575	50	Pol	C2	QSSSGHAVELHNIPP
576	51	Pol	C2	AVELHNIPPSSARSQ
577	52	Pol	C2	IPPSSARSQSEGPIF
578	53	Pol	C2	RSQSEGPIFSCWWLQ
579	54	Pol	C2	PIFSCWWLQFRNSKP
580	55	Pol	C2	WLQFRNSKPCSDYCL
581	56	Pol	C2	SKPCSDYCLTHIVNL
582	57	Pol	C2	YCLTHIVNLLEDWGP
583	58	Pol	C2	VNLLEDWGPCTEHGE
584	59	Pol	C2	WGPCTEHGEHNIRIP
585	60	Pol	C2	HGEHNIRIPRTPARV
586	61	Pol	C2	RIPRTPARVTGGVFL
587	62	Pol	C2	ARVTGGVFLVDKNPH
588	63	Pol	C2	VFLVDKNPHNTTESR
589	64	Pol	C2	NPHNTTESRLVVDFS
590	65	Pol	C2	ESRLVVDFSQFSRGS
591	66	Pol	C2	DFSQFSRGSTHVSWP
592	67	Pol	C2	RGSTHVSWPKFAVPN
593	68	Pol	C2	SWPKFAVPNLQSLTN
594	69	Pol	C2	VPNLQSLTNLLSSNL
595	70	Pol	C2	LTNLLSSNLSWLSLD
596	71	Pol	C2	SNLSWLSLDVSAAFY
597	72	Pol	C2	SLDVSAAFYHIPLHP
598	73	Pol	C2	AFYHIPLHPAAMPHL
599	74	Pol	C2	LHPAAMPHLLVGSSG
600	75	Pol	C2	PHLLVGSSGLPRYVA
601	76	Pol	C2	SSGLPRYVARLSSTS
602	77	Pol	C2	YVARLSSTSRNINYQ
603	78	Pol	C2	STSRNINYQHGTMQD
604	79	Pol	C2	NYQHGTMQDLHDSCS
605	80	Pol	C2	MQDLHDSCSRNLYVS
606	81	Pol	C2	SCSRNLYVSLLLLYK
607	82	Pol	C2	YVSLLLLYKTFGRKL
608	83	Pol	C2	LYKTFGRKLHLYSHP
609	84	Pol	C2	RKLHLYSHPIILGFR
610	85	Pol	C2	SHPIILGFRKIPMGV
611	86	Pol	C2	GFRKIPMGVGLSPFL
612	87	Pol	C2	MGVGLSPFLLAQFTS
613	88	Pol	C2	PFLLAQFTSAICSVV
614	89	Pol	C2	FTSAICSVVRRAFPH
615	90	Pol	C2	SVVRRAFPHCLAFSY
616	91	Pol	C2	FPHCLAFSYMDDVVL
617	92	Pol	C2	FSYMDDVVLGAKSVQ
618	93	Pol	C2	VVLGAKSVQHLESLF
619	94	Pol	C2	SVQHLESLFTSITNF
620	95	Pol	C2	SLFTSITNFLLSLGI
621	96	Pol	C2	TNFLLSLGIHLNPNK
622	97	Pol	C2	LGIHLNPNKTKRWGY
623	98	Pol	C2	PNKTKRWGYSLNFMG
624	99	Pol	C2	WGYSLNFMGYVIGSW
625	100	Pol	C2	FMGYVIGSWGTLPQE
626	101	Pol	C2	GSWGTLPQEHIVLKI
627	102	Pol	C2	PQEHIVLKIKQCFRK
628	103	Pol	C2	LKIKQCFRKLPVNRP
629	104	Pol	C2	FRKLPVNRPIDWKVC
630	105	Pol	C2	NRPIDWKVCQRIVGL
631	106	Pol	C2	KVCQRIVGLLGFAAP
632	107	Pol	C2	VGLLGFAAPFTQCGY
633	108	Pol	C2	AAPFTQCGYPALMPL
634	109	Pol	C2	CGYPALMPLYACIQS
635	110	Pol	C2	MPLYACIQSKQAFTF
636	111	Pol	C2	IQSKQAFTFSPTYKA
637	112	Pol	C2	FTFSPTYKAFLCKQY
638	113	Pol	C2	YKAFLCKQYLNLYPV
639	113	Pol	C2	YKAFLCKQYLHLYPV
640	114	Pol	C2	KQYLNLYPVARQRSG
641	114	Pol	C2	KQYLHLYPVARQRSG
642	115	Pol	C2	YPVARQRSGLCQVFA
643	116	Pol	C2	RSGLCQVFADATPTG
644	117	Pol	C2	VFADATPTGWGLAIG
645	118	Pol	C2	PTGWGLAIGHRRMRG
646	119	Pol	C2	AIGHRRMRGTFVAPL
647	120	Pol	C2	MRGTFVAPLPIHTAE
648	121	Pol	C2	APLPIHTAELLAACF
649	122	Pol	C2	TAELLAACFARSRSG
650	123	Pol	C2	ACFARSRSGAKLIGT
651	124	Pol	C2	RSGAKLIGTDNSVVL
652	125	Pol	C2	IGTDNSVVLSRKYTS
653	126	Pol	C2	VVLSRKYTSFPWLLG
654	127	Pol	C2	YTSFPWLLGCAANWI
655	128	Pol	C2	LLGCAANWILRGTSF
656	129	Pol	C2	NWILRGTSFVYVPSA
657	130	Pol	C2	TSFVYVPSALNPADD
658	131	Pol	C2	PSALNPADDPSRGRL
659	132	Pol	C2	ADDPSRGRLGLYRPL
660	133	Pol	C2	GRLGLYRPLLHLPFR
661	134	Pol	C2	RPLLHLPFRPTTGRT
662	135	Pol	C2	PFRPTTGRTSLYAVS
663	136	Pol	C2	GRTSLYAVSPSVPSH
664	137	Pol	C2	AVSPSVPSHLPDRVH
665	138	Pol	C2	PSHLPDRVHFASPLH
666	139	Pol	C2	RVHFASPLHVAWRPP
667	140	Pol	C2	PLHVAWRPP
668	1	S	C2	MGGWSSKPRQGMGTN
669	2	S	C2	KPRQGMGTNLSVPNP
670	3	S	C2	GTNLSVPNPLGFFPD
671	4	S	C2	PNPLGFFPDHQLDPA
672	5	S	C2	FPDHQLDPAFGANSN
673	6	S	C2	DPAFGANSNNPDWDF
674	7	S	C2	NSNNPDWDFNPNKDH
675	8	S	C2	WDFNPNKDHWPEANQ
676	9	S	C2	KDHWPEANQVGAGAF
677	10	S	C2	ANQVGAGAFGPGFTP
678	11	S	C2	GAFGPGFTPPHGGLL
679	12	S	C2	FTPPHGGLLGWSPQA
680	13	S	C2	GLLGWSPQAQGILTT
681	14	S	C2	PQAQGILTTVPAAPP
682	15	S	C2	LTTVPAAPPPASTNR
683	16	S	C2	APPPASTNRQSGRQP
684	17	S	C2	TNRQSGRQPTPISPP
685	18	S	C2	RQPTPISPPLRDSHP
686	19	S	C2	SPPLRDSHPQAMQWN
687	20	S	C2	SHPQAMQWNSTTFHQ
688	21	S	C2	QWNSTTFHQALLDPR
689	22	S	C2	FHQALLDPRVRGLYF
690	23	S	C2	DPRVRGLYFPAGGSS
691	24	S	C2	LYFPAGGSSSGTVNP
692	25	S	C2	GSSSGTVNPVPTTAS
693	26	S	C2	VNPVPTTASPISSIF
694	27	S	C2	TASPISSIFSRTGDP
695	28	S	C2	SIFSRTGDPAPNMEN
696	29	S	C2	GDPAPNMENTTSGFL
697	30	S	C2	MENTTSGFLGPLLVL
698	31	S	C2	GFLGPLLVLQAGFFL
699	32	S	C2	LVLQAGFFLLTRILT
700	33	S	C2	FFLLTRILTIPQSLD
701	34	S	C2	ILTIPQSLDSWWTSL
702	35	S	C2	SLDSWWTSLNFLGGA
703	36	S	C2	TSLNFLGGAPTCPGQ
704	37	S	C2	GGAPTCPGQNSQSPT
705	38	S	C2	PGQNSQSPTSNHSPT
706	39	S	C2	SPTSNHSPTSCPPIC
707	40	S	C2	SPTSCPPICPGYRWM
708	41	S	C2	PICPGYRWMCLRRFI
709	42	S	C2	RWMCLRRFIIFLFIL
710	43	S	C2	RFIIFLFILLLCLIF
711	44	S	C2	FILLLCLIFLLVLLD
712	45	S	C2	LIFLLVLLDYQGMLP
713	46	S	C2	LLDYQGMLPVCPLLP
714	47	S	C2	MLPVCPLLPGTSTTS
715	48	S	C2	LLPGTSTTSTGPCKT
716	49	S	C2	TTSTGPCKTCTIPAQ
717	50	S	C2	CKTCTIPAQGTSMFP
718	51	S	C2	PAQGTSMFPSCCCTK
719	52	S	C2	MFPSCCCTKPSDGNC
720	53	S	C2	CTKPSDGNCTCIPIP
721	54	S	C2	GNCTCIPIPSSWAFA
722	55	S	C2	PIPSSWAFARFLWEW
723	56	S	C2	AFARFLWEWASVRFS
724	57	S	C2	WEWASVRFSWLSLLV
725	58	S	C2	RFSWLSLLVPFVQWF
726	59	S	C2	LLVPFVQWFVGLSPT
727	60	S	C2	QWFVGLSPTVWLSVI
728	61	S	C2	SPTVWLSVIWMMWYW
729	62	S	C2	SVIWMMWYWGPSLYN
730	63	S	C2	WYWGPSLYNILSPFL
731	64	S	C2	LYNILSPFLPLLPIF
732	65	S	C2	PFLPLLPIFFCLWVY
733	66	S	C2	PIFFCLWVYI
734	1	Core	D1	MDIDPYKEFGATVEL
735	2	Core	D1	KEFGATVELLSFLPS
736	3	Core	D1	VELLSFLPSDFFPSV
737	4	Core	D1	LPSDFFPSVRDLLDT
738	5	Core	D1	PSVRDLLDTASALYR
739	6	Core	D1	LDTASALYREALESP
740	7	Core	D1	LYREALESPEHCSPH
741	8	Core	D1	ESPEHCSPHHTALRQ
742	9	Core	D1	SPHHTALRQAILCWG
743	10	Core	D1	LRQAILCWGELMTLA
744	11	Core	D1	CWGELMTLATWVGGN
745	12	Core	D1	TLATWVGGNLEDPAS
746	13	Core	D1	GGNLEDPASRDLVVS
747	14	Core	D1	PASRDLVVSYVNTNM
748	15	Core	D1	VVSYVNTNMGLKFRQ
749	16	Core	D1	TNMGLKFRQLLWFHI
750	17	Core	D1	FRQLLWFHISCLTFG
751	18	Core	D1	FHISCLTFGRETVIE
752	19	Core	D1	TFGRETVIEYLVSFG
753	20	Core	D1	VIEYLVSFGVWIRTP
754	21	Core	D1	SFGVWIRTPPAYRPP
755	22	Core	D1	RTPPAYRPPNAPILS
756	23	Core	D1	RPPNAPILSTLPETT
757	24	Core	D1	ILSTLPETTVVRRRG
758	25	Core	D1	ETTVVRRRGRSPRRR
759	26	Core	D1	RRGRSPRRRTPSPRR
760	27	Core	D1	RRRTPSPRRRRSQSP
761	28	Core	D1	PRRRRSQSPRRRRSQ
762	29	Core	D1	QSPRRRRSQSRESQC
763	30	Core	D1	RSQSRESQC
764	1	Pol	D1	MPLSYQHFRRLLLLD
765	2	Pol	D1	HFRRLLLLDDEAGPL
766	3	Pol	D1	LLDDEAGPLEEELPR
767	4	Pol	D1	GPLEEELPRLADEGL
768	5	Pol	D1	LPRLADEGLNRRVAE
769	6	Pol	D1	EGLNRRVAEDLNLGN
770	7	Pol	D1	VAEDLNLGNLNVSIP
771	8	Pol	D1	LGNLNVSIPWTHKVG
772	9	Pol	D1	SIPWTHKVGNFTGLY
773	10	Pol	D1	KVGNFTGLYSSTVPV
774	11	Pol	D1	GLYSSTVPVFNPHWK
775	12	Pol	D1	VPVFNPHWKTPSFPN
776	13	Pol	D1	HWKTPSFPNIHLHQD
777	14	Pol	D1	FPNIHLHQDIIKKCE
778	15	Pol	D1	HQDIIKKCEQFVGPL
779	16	Pol	D1	KCEQFVGPLTVNEKR
780	17	Pol	D1	GPLTVNEKRRLQLIM
781	18	Pol	D1	EKRRLQLIMPARFYP
782	19	Pol	D1	LIMPARFYPNVTKYL
783	20	Pol	D1	FYPNVTKYLPLDKGI
784	21	Pol	D1	KYLPLDKGIKPYYPE
785	22	Pol	D1	KGIKPYYPEHLVNHY
786	23	Pol	D1	YPEHLVNHYFQTRHY
787	24	Pol	D1	NHYFQTRHYLHTLWK
788	25	Pol	D1	RHYLHTLWKAGILYK
789	26	Pol	D1	LWKAGILYKRETTHS
790	27	Pol	D1	LYKRETTHSASFCGS
791	28	Pol	D1	THSASFCGSPYSWEQ
792	29	Pol	D1	CGSPYSWEQELQHGA
793	30	Pol	D1	WEQELQHGAESFHQQ
794	31	Pol	D1	HGAESFHQQSSGILS
795	32	Pol	D1	HQQSSGILSRPPVGS
796	33	Pol	D1	ILSRPPVGSSLQSKH
797	34	Pol	D1	VGSSLQSKHRKSRLG
798	35	Pol	D1	SKHRKSRLGLQSQQG
799	36	Pol	D1	RLGLQSQQGHLARRQ
800	37	Pol	D1	QQGHLARRQQGRSWS
801	38	Pol	D1	RRQQGRSWSIRAGIH
802	39	Pol	D1	SWSIRAGIHPTARRP
803	40	Pol	D1	GIHPTARRPFGVEPS
804	41	Pol	D1	RRPFGVEPSGSGHTT
805	42	Pol	D1	EPSGSGHTTNLASKS
806	43	Pol	D1	HTTNLASKSASCLYQ
807	44	Pol	D1	SKSASCLYQSPVRKA
808	45	Pol	D1	LYQSPVRKAAYPSVS
809	45	Pol	D1	LYQSPVRKAAYPAVS
810	46	Pol	D1	RKAAYPSVSTFEKHS
811	46	Pol	D1	RKAAYPAVSTFEKHS
812	47	Pol	D1	SVSTFEKHSSSGHAV
813	47	Pol	D1	AVSTFEKHSSSGHAV
814	48	Pol	D1	KHSSSGHAVELHNLP
815	49	Pol	D1	HAVELHNLPPNSARS
816	50	Pol	D1	NLPPNSARSQSERPV
817	51	Pol	D1	ARSQSERPVFPCWWL
818	52	Pol	D1	RPVFPCWWLQFRNSK
819	53	Pol	D1	WWLQFRNSKPCSDYC
820	54	Pol	D1	NSKPCSDYCLSHIVN
821	55	Pol	D1	DYCLSHIVNLLEDWG
822	56	Pol	D1	IVNLLEDWGPCAEHG
823	57	Pol	D1	DWGPCAEHGEHHIRI
824	58	Pol	D1	EHGEHHIRIPRTPAR
825	59	Pol	D1	IRIPRTPARVTGGVF
826	60	Pol	D1	PARVTGGVFLVDKNP
827	61	Pol	D1	GVFLVDKNPHNTAES
828	62	Pol	D1	KNPHNTAESRLVVDF
829	63	Pol	D1	AESRLVVDFSQFSRG
830	64	Pol	D1	VDFSQFSRGNYRVSW
831	65	Pol	D1	SRGNYRVSWPKFAVP
832	66	Pol	D1	VSWPKFAVPNLQSLT
833	67	Pol	D1	AVPNLQSLTNLLSSN
834	68	Pol	D1	SLTNLLSSNLSWLSL
835	69	Pol	D1	SSNLSWLSLDVSAAF
836	70	Pol	D1	LSLDVSAAFYHLPLH
837	71	Pol	D1	AAFYHLPLHPAAMPH
838	72	Pol	D1	PLHPAAMPHLLVGSS
839	73	Pol	D1	MPHLLVGSSGLSRYV
840	74	Pol	D1	GSSGLSRYVARLSSN
841	75	Pol	D1	RYVARLSSNSRIFNH
842	76	Pol	D1	SSNSRIFNHQHGTMQ
843	77	Pol	D1	FNHQHGTMQNLHDSC
844	78	Pol	D1	TMQNLHDSCSRNLYV
845	79	Pol	D1	DSCSRNLYVSLLLLY
846	80	Pol	D1	LYVSLLLLYQTFGRK
847	81	Pol	D1	LLYQTFGRKLHLYSH
848	82	Pol	D1	GRKLHLYSHPIILGF
849	83	Pol	D1	YSHPIILGFRKIPMG
850	84	Pol	D1	LGFRKIPMGVGLSPF
851	85	Pol	D1	PMGVGLSPFLLAQFT
852	86	Pol	D1	SPFLLAQFTSAICSV
853	87	Pol	D1	QFTSAICSVVRRAFP
854	88	Pol	D1	CSVVRRAFPHCLAFS
855	89	Pol	D1	AFPHCLAFSYMDDVV
856	90	Pol	D1	AFSYMDDVVLGAKSV
857	91	Pol	D1	DVVLGAKSVQHLESL
858	92	Pol	D1	KSVQHLESLFTAVTN
859	93	Pol	D1	ESLFTAVTNFLLSLG
860	94	Pol	D1	VTNFLLSLGIHLNPN
861	95	Pol	D1	SLGIHLNPNKTKRWG
862	96	Pol	D1	NPNKTKRWGYSLHFM
863	97	Pol	D1	RWGYSLHFMGYVIGC
864	98	Pol	D1	HFMGYVIGCYGSLPQ
865	99	Pol	D1	IGCYGSLPQDHIIQK
866	100	Pol	D1	LPQDHIIQKIKECFR
867	101	Pol	D1	IQKIKECFRKLPVNR
868	102	Pol	D1	CFRKLPVNRPIDWKV
869	103	Pol	D1	VNRPIDWKVCQRIVG
870	104	Pol	D1	WKVCQRIVGLLGFAA
871	105	Pol	D1	IVGLLGFAAPFTQCG
872	106	Pol	D1	FAAPFTQCGYPALMP
873	107	Pol	D1	QCGYPALMPLYACIQ
874	108	Pol	D1	LMPLYACIQSKQAFT
875	109	Pol	D1	CIQSKQAFTFSPTYK
876	110	Pol	D1	AFTFSPTYKAFLCKQ
877	111	Pol	D1	TYKAFLCKQYLNLYP
878	112	Pol	D1	CKQYLNLYPVARQRP
879	113	Pol	D1	LYPVARQRPGLCQVF
880	114	Pol	D1	QRPGLCQVFADATPT
881	115	Pol	D1	QVFADATPTGWGLVM
882	116	Pol	D1	TPTGWGLVMGHQRMR
883	117	Pol	D1	LVMGHQRMRGTFLAP
884	118	Pol	D1	RMRGTFLAPLPIHTA
885	119	Pol	D1	LAPLPIHTAELLAAC
886	120	Pol	D1	HTAELLAACFARSRS
887	121	Pol	D1	AACFARSRSGANILG
888	122	Pol	D1	SRSGANILGTDNSVV
889	123	Pol	D1	ILGTDNSVVLSRKYT
890	124	Pol	D1	SVVLSRKYTSFPWLL
891	125	Pol	D1	KYTSFPWLLGCAANW
892	126	Pol	D1	WLLGCAANWILRGTS
893	127	Pol	D1	ANWILRGTSFVYVPS
894	128	Pol	D1	GTSFVYVPSALNPAD
895	129	Pol	D1	VPSALNPADDPSRGR
896	130	Pol	D1	PADDPSRGRLGLSRP
897	131	Pol	D1	RGRLGLSRPLLRLPF
898	132	Pol	D1	SRPLLRLPFRPTTGR
899	133	Pol	D1	LPFRPTTGRTSLYAD
900	134	Pol	D1	TGRTSLYADSPSVPS
901	135	Pol	D1	YADSPSVPSHLPDRV
902	136	Pol	D1	VPSHLPDRVHFASPL
903	137	Pol	D1	DRVHFASPLHVAWRP
904	138	Pol	D1	SPLHVAWRPP
905	1	S	D1	MGQNLSTSNPLGFFP
906	2	S	D1	TSNPLGFFPDHQLDP
907	3	S	D1	FFPDHQLDPAFRANT
908	4	S	D1	LDPAFRANTANPDWD
909	5	S	D1	ANTANPDWDFNPNKD
910	6	S	D1	DWDFNPNKDTWPDAN
911	7	S	D1	NKDTWPDANKVGAGA
912	8	S	D1	DANKVGAGAFGLGFT
913	9	S	D1	AGAFGLGFTPPHGGL
914	10	S	D1	GFTPPHGGLLGWSPQ
915	11	S	D1	GGLLGWSPQAQGILQ
916	12	S	D1	SPQAQGILQTLPANP
917	13	S	D1	ILQTLPANPPPASTN
918	14	S	D1	ANPPPASTNRQSGRQ
919	15	S	D1	STNRQSGRQPTPLSP
920	16	S	D1	GRQPTPLSPPLRNTH
921	17	S	D1	LSPPLRNTHPQAMQW
922	18	S	D1	NTHPQAMQWNSTTFH
923	19	S	D1	MQWNSTTFHQTLQDP
924	20	S	D1	TFHQTLQDPRVRGLY
925	21	S	D1	QDPRVRGLYFPAGGS
926	22	S	D1	GLYFPAGGSSSGTVN
927	23	S	D1	GGSSSGTVNPVPTTA
928	24	S	D1	TVNPVPTTASHLSSI
929	25	S	D1	TTASHLSSIFSRIGD
930	26	S	D1	SSIFSRIGDPALNME
931	27	S	D1	IGDPALNMENITSGF
932	28	S	D1	NMENITSGFLGPLLV
933	29	S	D1	SGFLGPLLVLQAGFF
934	30	S	D1	LLVLQAGFFLLTRIL
935	31	S	D1	GFFLLTRILTIPQSL
936	32	S	D1	RILTIPQSLDSWWTS
937	33	S	D1	QSLDSWWTSLNFLGG
938	34	S	D1	WTSLNFLGGTTVCLG
939	35	S	D1	LGGTTVCLGQNSQSP
940	36	S	D1	CLGQNSQSPTSNHSP
941	37	S	D1	QSPTSNHSPTSCPPT
942	38	S	D1	HSPTSCPPTCPGYRW
943	39	S	D1	PPTCPGYRWMCLRRF
944	40	S	D1	YRWMCLRRFIIFLFI
945	41	S	D1	RRFIIFLFILLLCLI
946	42	S	D1	LFILLLCLIFLLVLL
947	43	S	D1	CLIFLLVLLDYQGML
948	44	S	D1	VLLDYQGMLPVCPLI
949	45	S	D1	GMLPVCPLIPGSSTT
950	46	S	D1	PLIPGSSTTSTGPCR
951	47	S	D1	STTSTGPCRTCTTPA
952	48	S	D1	PCRTCTTPAQGTSMY
953	49	S	D1	TPAQGTSMYPSCCCT
954	50	S	D1	SMYPSCCCTKPSDGN
955	51	S	D1	CCTKPSDGNCTCIPI
956	52	S	D1	DGNCTCIPIPSSWAF
957	53	S	D1	IPIPSSWAFGKFLWE
958	54	S	D1	WAFGKFLWEWASARF
959	55	S	D1	LWEWASARFSWLSLL
960	56	S	D1	ARFSWLSLLVPFVQW
961	57	S	D1	SLLVPFVQWFVGLSP
962	58	S	D1	VQWFVGLSPTVWLSV
963	59	S	D1	LSPTVWLSVIWMMWY
964	60	S	D1	LSVIWMMWYWGPSLY
965	61	S	D1	MWYWGPSLYSILSPF
966	62	S	D1	SLYSILSPFLPLLPI
967	63	S	D1	SPFLPLLPIFFCLWV
968	64	S	D1	LPIFFCLWVYI
