# Supplementary material for: Hepatitis B surface antigen reduction is associated with hepatitis B core-specific CD8+ T cell quality
Source: Front Immunol. 2023 Oct 18;14:1257113. doi: 10.3389/fimmu.2023.1257113 (PMC10619684; doi:10.3389/fimmu.2023.1257113)
Supplement: Supplementary file 5 [file Table_3.xlsx]

## Sheet: Sheet1
Table S3
Antigen / target	Clone	Fluorochrome	Company	Cat#	RRID	Staining
CD3	SP34-2	APC-Cy7	BD	557757	AB_396863	Surface
CD4	L200	BV605	BD	562843	AB_2737833	Surface
CD8	SK1	FITC	Biolegend	344704	AB_1877178	Surface
CD27	1A4CD27	PE-Cy5	Beckman Coulter	6607107	AB_10641617	Surface
CD45RO	UCHL1	PE-CF594	BD	562299	AB_11154398	Surface
CD69	FN50	BB700	BD	747520	AB_2744097	Surface
Live/Dead Aqua	n/a	n/a	Thermo Fisher Scientific	L34957	n/a	Surface
CD14	M5E2	BV510	Biolegend	301842	AB_2561946	Surface
CD16	3G8	BV510	Biolegend	302048	AB_2562085	Surface
CD20	2H7	BV510	Biolegend	302340	AB_2561941	Surface
CD56	HCD56	BV510	Biolegend	318340	AB_2561385	Surface
TCR gamma/delta	B1	BV510	Biolegend	331220	AB_2564275	Surface
