# Supplementary material for: Hepatitis B surface antigen reduction is associated with hepatitis B core-specific CD8+ T cell quality
Source: Front Immunol. 2023 Oct 18;14:1257113. doi: 10.3389/fimmu.2023.1257113 (PMC10619684; doi:10.3389/fimmu.2023.1257113)
Supplement: Supplementary file 6 [file Table_4.xlsx]

## Sheet: Sheet1
Table S4
functions	Symbol
active	BHLHE40
active	CD44
active	CD69
active	EGR1
active	EGR2
active	ICOS
active	IKZF2
active	MKI67
active	TNFRSF4
active	TNFRSF18
pro-apoptotic	BAK1
pro-apoptotic	BAX
pro-apoptotic	BAD
pro-apoptotic	BBC3
pro-apoptotic	BCL2L11
pro-apoptotic	BID
pro-apoptotic	BIK
pro-apoptotic	PMAIP1
Pro-survival	BCL2
Pro-survival	BCL2L1
Pro-survival	BCL2L2
Pro-survival	BCL2A1
Pro-survival	MCL1
Cytotoxic	FASLG
Cytotoxic	FCGR3A
Cytotoxic	FGFBP2
Cytotoxic	GNLY
Cytotoxic	GZMA
Cytotoxic	GZMB
Cytotoxic	GZMH
Cytotoxic	GZMM
Cytotoxic	GZMK
Cytotoxic	KLRD1
Cytotoxic	KLRG1
Cytotoxic	NKG7
Cytotoxic	PRF1
Exhaustion	CD160
Exhaustion	CTLA4
Exhaustion	HAVCR2
Exhaustion	LAG3
Exhaustion	PDCD1
Exhaustion	TIGIT
Cell cycle	MCM5
Cell cycle	PCNA
Cell cycle	TYMS
Cell cycle	FEN1
Cell cycle	MCM7
Cell cycle	MCM4
Cell cycle	RRM1
Cell cycle	UNG
Cell cycle	GINS2
Cell cycle	MCM6
Cell cycle	CDCA7
Cell cycle	DTL
Cell cycle	PRIM1
Cell cycle	UHRF1
Cell cycle	CENPU
Cell cycle	HELLS
Cell cycle	RFC2
Cell cycle	POLR1B
Cell cycle	NASP
Cell cycle	RAD51AP1
Cell cycle	GMNN
Cell cycle	WDR76
Cell cycle	SLBP
Cell cycle	CCNE2
Cell cycle	UBR7
Cell cycle	POLD3
Cell cycle	MSH2
Cell cycle	ATAD2
Cell cycle	RAD51
Cell cycle	RRM2
Cell cycle	CDC45
Cell cycle	CDC6
Cell cycle	EXO1
Cell cycle	TIPIN
Cell cycle	DSCC1
Cell cycle	BLM
Cell cycle	CASP8AP2
Cell cycle	USP1
Cell cycle	CLSPN
Cell cycle	POLA1
Cell cycle	CHAF1B
Cell cycle	MRPL36
Cell cycle	E2F8
Cell cycle	HMGB2
Cell cycle	CDK1
Cell cycle	NUSAP1
Cell cycle	UBE2C
Cell cycle	BIRC5
Cell cycle	TPX2
Cell cycle	TOP2A
Cell cycle	NDC80
Cell cycle	CKS2
Cell cycle	NUF2
Cell cycle	CKS1B
Cell cycle	MKI67
Cell cycle	TMPO
Cell cycle	CENPF
Cell cycle	TACC3
Cell cycle	PIMREG
Cell cycle	SMC4
Cell cycle	CCNB2
Cell cycle	CKAP2L
Cell cycle	CKAP2
Cell cycle	AURKB
Cell cycle	BUB1
Cell cycle	KIF11
Cell cycle	ANP32E
Cell cycle	TUBB4B
Cell cycle	GTSE1
Cell cycle	KIF20B
Cell cycle	HJURP
Cell cycle	CDCA3
Cell cycle	JPT1
Cell cycle	CDC20
Cell cycle	TTK
Cell cycle	CDC25C
Cell cycle	KIF2C
Cell cycle	RANGAP1
Cell cycle	NCAPD2
Cell cycle	DLGAP5
Cell cycle	CDCA2
Cell cycle	CDCA8
Cell cycle	ECT2
Cell cycle	KIF23
Cell cycle	HMMR
Cell cycle	AURKA
Cell cycle	PSRC1
Cell cycle	ANLN
Cell cycle	LBR
Cell cycle	CKAP5
Cell cycle	CENPE
Cell cycle	CTCF
Cell cycle	NEK2
Cell cycle	G2E3
Cell cycle	GAS2L3
Cell cycle	CBX5
Cell cycle	CENPA
