# Supplementary material for: Hepatitis B surface antigen reduction is associated with hepatitis B core-specific CD8+ T cell quality
Source: Front Immunol. 2023 Oct 18;14:1257113. doi: 10.3389/fimmu.2023.1257113 (PMC10619684; doi:10.3389/fimmu.2023.1257113)
Supplement: Supplementary file 7 [file Table_5.xlsx]

## Sheet: Sheet1
Table S5
Antigen / target	Clone	Fluorochrome	Company	Cat#	RRID	Staining
CD3	SP34-2	APC-Cy7	BD	557757	AB_396863	Surface
CD4	S3.5	PE-Cy5.5	Thermo Fisher Scientific	MHCD0418	AB_10376013	Surface
CD8a	RPA-T8	BV605	Biolegend	301040	AB_2563185	Surface
CD107A (LAMP-1)	H4A3	BV421	BD	562623	AB_2737685	Inculture
CD137 (4-1BB)	4B4-1	PE-Cy7	Biolegend	309818	AB_2207741	Intracellular
IFN-g	4S.B3	APC	Biolegend	502512	AB_315237	Intracellular
TNF	Mab11	Alexa700	Biolegend	502928	AB_2561315	Intracellular
Live/Dead Aqua	n/a	n/a	Thermo Fisher Scientific	L34957	n/a	Surface
