# Supplementary material for: Hepatitis B surface antigen reduction is associated with hepatitis B core-specific CD8+ T cell quality
Source: Front Immunol. 2023 Oct 18;14:1257113. doi: 10.3389/fimmu.2023.1257113 (PMC10619684; doi:10.3389/fimmu.2023.1257113)
Supplement: Supplementary file 8 [file Table_6.xlsx]

## Sheet: Sheet1
Table S6
Package	Version	Purpose	RRID
tidyverse	2.0.0	data preprocessing	SCR_019186
readxl	1.4.2	load excel file	SCR_018083
stringr	1.5.0	data preprocessing	Not registered
forcats	1.0.0	data preprocessing	Not registered
scales	1.2.1	scaling of data	SCR_019295
stats	4.1.0	basic statistics including pca analysis	Not registered
rstatix	0.7.2	basic statistics	SCR_021240
ggplot2	3.4.1	plot	SCR_014601
ggpubr	0.6.0	utility for plots	SCR_021139
ggprism	1.0.4	utility for plots	Not registered
ggplot2bdc	0.3.2	utility for plots	Not registered
ggbeeswarm	0.7.1	utility for plots	Not registered
patchwork	1.1.2	utility for plots	Not registered
Seurat	4.3.0	scRNAseq analysis	SCR_016341
scCustomize	1.1.1	scRNAseq analysis	Not registered
AnnotationDbi	1.60.2	gene annotation	Not registered
org.Hs.eg.db	3.16.0	gene annotation	Not registered
clusterProfiler	4.6.2	enrichment analysis	SCR_016884
